# Supplementary material for: From Burst to Sustained Release: The Effect of Antibiotic Structure Incorporated into Chitosan-Based Films
Source: Antibiotics (Basel). 2024 Nov 6;13(11):1055. doi: 10.3390/antibiotics13111055 (PMC11591004; doi:10.3390/antibiotics13111055)
Supplement: Supplementary file 1 [file antibiotics-13-01055-s001.zip]

Archive with 1 entries (1 files):
- antibiotics-3273231-supplementary.pdf
